# Supplementary material for: Raloxifene Suppresses Tumor Growth and Metastasis in an Orthotopic Model of Castration-Resistant Prostate Cancer
Source: Biomedicines. 2022 Apr 5;10(4):853. doi: 10.3390/biomedicines10040853 (PMC9033055; doi:10.3390/biomedicines10040853)
Supplement: Supplementary file 1 [file biomedicines-10-00853-s001.zip]

Archive with 1 entries (1 files):
- biomedicines-1659447-supplementary.pdf
